# Supplementary material for: Dynamic Mussel-Inspired Chitin Nanocomposite Hydrogels for Wearable Strain Sensors
Source: Polymers (Basel). 2020 Jun 24;12(6):1416. doi: 10.3390/polym12061416 (PMC7362235; doi:10.3390/polym12061416)
Supplement: Supplementary file 1 [file polymers-12-01416-s001.zip]

Archive with 8 entries (7 files):
- Supplementary/
- Supplementary/Video 01.MP4
- Supplementary/Video 02.MP4
- Supplementary/Video 03.MP4
- Supplementary/Video 04.MP4
- Supplementary/Video 05.MP4
- Supplementary/Video 06.MP4
- Supplementary/Video 07.MP4
